# Supplementary material for: A mechanophysical phase transition provides a dramatic example of colour polymorphism: the tribochromism of a substituted tri(methylene)tetrahydrofuran-2-one
Source: Chem Cent J. 2014 Dec 16;8:70. doi: 10.1186/s13065-014-0070-3 (PMC4266767; doi:10.1186/s13065-014-0070-3)
Supplement: Supplementary file 2 — Additional file 2: Cif file for structure I. (ZIP 5 KB) [file 13065_2014_70_MOESM2_ESM.zip › 1283497142137493_add2.cif]

 
data_s80
 
_audit_creation_method            SHELXL-97
_chemical_name_systematic
;
 ?
;
_chemical_name_common             TriboI
_chemical_melting_point           ?
_chemical_formula_moiety          ?
_chemical_formula_sum
 'C23 H16 N2 O2'
_chemical_formula_weight          176.19
 
loop_
 _atom_type_symbol
 _atom_type_description
 _atom_type_scat_dispersion_real
 _atom_type_scat_dispersion_imag
 _atom_type_scat_source
 'C'  'C'   0.0033   0.0016
 'International Tables Vol C Tables 4.2.6.8 and 6.1.1.4'
 'H'  'H'   0.0000   0.0000
 'International Tables Vol C Tables 4.2.6.8 and 6.1.1.4'
 'N'  'N'   0.0061   0.0033
 'International Tables Vol C Tables 4.2.6.8 and 6.1.1.4'
 'O'  'O'   0.0106   0.0060
 'International Tables Vol C Tables 4.2.6.8 and 6.1.1.4'
 
_symmetry_cell_setting            Monoclinic
_symmetry_space_group_name_H-M    P2(1)
 
loop_
 _symmetry_equiv_pos_as_xyz
 'x, y, z'
 '-x, y+1/2, -z'
 
_cell_length_a                    10.3520(4)
_cell_length_b                    7.21200(10)
_cell_length_c                    13.3200(9)
_cell_angle_alpha                 90.00
_cell_angle_beta                  110.332(2)
_cell_angle_gamma                 90.00
_cell_volume                      932.49(7)
_cell_formula_units_Z             2
_cell_measurement_temperature     293(2)
_cell_measurement_reflns_used     ?
_cell_measurement_theta_min       ?
_cell_measurement_theta_max       ?
 
_exptl_crystal_description        ?
_exptl_crystal_colour             'yellow'
_exptl_crystal_size_max           ?
_exptl_crystal_size_mid           ?
_exptl_crystal_size_min           ?
_exptl_crystal_density_meas       ?
_exptl_crystal_density_diffrn     1.255
_exptl_crystal_density_method     'not measured'
_exptl_crystal_F_000              368
_exptl_absorpt_coefficient_mu     0.081
_exptl_absorpt_correction_type    ?
_exptl_absorpt_correction_T_min   ?
_exptl_absorpt_correction_T_max   ?
_exptl_absorpt_process_details    ?
 
_exptl_special_details
;
 ?
;
 
_diffrn_ambient_temperature       293(2)
_diffrn_radiation_wavelength      0.71069
_diffrn_radiation_type            MoK\a
_diffrn_radiation_source          'FR591 Rotating Anode'
_diffrn_radiation_monochromator   graphite
_diffrn_measurement_device_type   'FAST TV Area Detector'
_diffrn_measurement_method        ?
_diffrn_detector_area_resol_mean  ?
_diffrn_standards_number          ?
_diffrn_standards_interval_count  ?
_diffrn_standards_interval_time   ?
_diffrn_standards_decay_%         ?
_diffrn_reflns_number             4685
_diffrn_reflns_av_R_equivalents   0.0306
_diffrn_reflns_av_sigmaI/netI     0.2128
_diffrn_reflns_limit_h_min        -13
_diffrn_reflns_limit_h_max        13
_diffrn_reflns_limit_k_min        -9
_diffrn_reflns_limit_k_max        6
_diffrn_reflns_limit_l_min        -9
_diffrn_reflns_limit_l_max        17
_diffrn_reflns_theta_min          3.07
_diffrn_reflns_theta_max          27.50
_reflns_number_total              3885
_reflns_number_gt                 1863
_reflns_threshold_expression      >2\s(I)
 
_computing_data_collection        ?
_computing_cell_refinement        ?
_computing_data_reduction         ?
_computing_structure_solution     ?
_computing_structure_refinement   'SHELXL-97 (Sheldrick, 2008)'
_computing_molecular_graphics     ?
_computing_publication_material   ?
 
_refine_special_details
;
 Refinement of F^2^ against ALL reflections.  The weighted R-factor wR and
 goodness of fit S are based on F^2^, conventional R-factors R are based
 on F, with F set to zero for negative F^2^. The threshold expression of
 F^2^ > 2\s(F^2^) is used only for calculating R-factors(gt) etc. and is
 not relevant to the choice of reflections for refinement.  The low values 
 for the GOF parameters are due to the underestimation of generally weak 
 reflection sigmas - an artefact of the integration software supplied with 
 the instrumentation. R-factors based  on F^2^ are statistically about twice 
 as large as those based on F, and R-factors based on ALL data will be even larger.
;
 
_refine_ls_structure_factor_coef  Fsqd
_refine_ls_matrix_type            full
_refine_ls_weighting_scheme       calc
_refine_ls_weighting_details
 'calc w=1/[\s^2^(Fo^2^)+(0.0001P)^2^+0.0000P] where P=(Fo^2^+2Fc^2^)/3'
_atom_sites_solution_primary      direct
_atom_sites_solution_secondary    difmap
_atom_sites_solution_hydrogens    geom
_refine_ls_hydrogen_treatment     mixed
_refine_ls_extinction_method      none
_refine_ls_extinction_coef        ?
_refine_ls_abs_structure_details
 'Flack H D (1983), Acta Cryst. A39, 876-881'
_refine_ls_abs_structure_Flack    2(2)
_refine_ls_number_reflns          3885
_refine_ls_number_parameters      245
_refine_ls_number_restraints      0
_refine_ls_R_factor_all           0.0587
_refine_ls_R_factor_gt            0.0423
_refine_ls_wR_factor_ref          0.1431
_refine_ls_wR_factor_gt           0.1264
_refine_ls_goodness_of_fit_ref    0.485
_refine_ls_restrained_S_all       0.485
_refine_ls_shift/su_max           0.000
_refine_ls_shift/su_mean          0.000
 
loop_
 _atom_site_label
 _atom_site_type_symbol
 _atom_site_fract_x
 _atom_site_fract_y
 _atom_site_fract_z
 _atom_site_U_iso_or_equiv
 _atom_site_adp_type
 _atom_site_occupancy
 _atom_site_symmetry_multiplicity
 _atom_site_calc_flag
 _atom_site_refinement_flags
 _atom_site_disorder_assembly
 _atom_site_disorder_group
C1 C 0.2438(3) 0.6903(6) 0.5256(2) 0.0505(7) Uani 1 1 d . . .
C2 C 0.1095(3) 0.7594(5) 0.6252(2) 0.0389(5) Uani 1 1 d . . .
C3 C 0.2531(3) 0.7877(5) 0.6965(2) 0.0362(5) Uani 1 1 d . . .
C4 C 0.3339(3) 0.6914(5) 0.6380(2) 0.0413(6) Uani 1 1 d . . .
C5 C -0.0132(3) 0.7495(5) 0.6395(2) 0.0411(6) Uani 1 1 d . . .
C6 C -0.1352(3) 0.7090(6) 0.5500(3) 0.0535(7) Uani 1 1 d . . .
C7 C -0.0314(3) 0.7546(5) 0.7413(2) 0.0489(7) Uani 1 1 d . . .
C8 C 0.2981(3) 0.9104(5) 0.7776(2) 0.0374(5) Uani 1 1 d . . .
C9 C 0.2029(3) 1.0258(5) 0.8139(2) 0.0377(5) Uani 1 1 d . . .
C10 C 0.1178(3) 1.1532(5) 0.7422(3) 0.0475(7) Uani 1 1 d . . .
H10 H 0.1185 1.1613 0.6727 0.057 Uiso 1 1 calc R . .
C11 C 0.0319(3) 1.2679(6) 0.7747(3) 0.0611(9) Uani 1 1 d . . .
H11 H -0.0250 1.3524 0.7268 0.073 Uiso 1 1 calc R . .
C12 C 0.0307(3) 1.2573(6) 0.8769(3) 0.0634(9) Uani 1 1 d . . .
H12 H -0.0268 1.3350 0.8981 0.076 Uiso 1 1 calc R . .
C13 C 0.1135(3) 1.1327(6) 0.9482(3) 0.0598(9) Uani 1 1 d . . .
H13 H 0.1121 1.1267 1.0176 0.072 Uiso 1 1 calc R . .
C14 C 0.1999(3) 1.0149(6) 0.9173(2) 0.0485(7) Uani 1 1 d . . .
H14 H 0.2553 0.9295 0.9655 0.058 Uiso 1 1 calc R . .
C15 C 0.4467(3) 0.9604(5) 0.8261(2) 0.0406(6) Uani 1 1 d . . .
C16 C 0.5170(3) 0.9490(6) 0.9362(3) 0.0521(7) Uani 1 1 d . . .
H16 H 0.4704 0.9110 0.9810 0.063 Uiso 1 1 calc R . .
C17 C 0.6560(3) 0.9939(6) 0.9795(3) 0.0666(10) Uani 1 1 d . . .
H17 H 0.7022 0.9848 1.0530 0.080 Uiso 1 1 calc R . .
C18 C 0.7252(3) 1.0518(6) 0.9137(4) 0.0677(10) Uani 1 1 d . . .
H18 H 0.8184 1.0809 0.9427 0.081 Uiso 1 1 calc R . .
C19 C 0.6565(3) 1.0668(5) 0.8050(4) 0.0638(10) Uani 1 1 d . . .
H19 H 0.7037 1.1068 0.7610 0.077 Uiso 1 1 calc R . .
C20 C 0.5172(3) 1.0228(5) 0.7604(3) 0.0511(7) Uani 1 1 d . . .
H20 H 0.4713 1.0350 0.6871 0.061 Uiso 1 1 calc R . .
C21 C 0.4517(3) 0.5939(5) 0.6742(3) 0.0501(7) Uani 1 1 d . . .
C22 C 0.5176(4) 0.5098(7) 0.6005(3) 0.0746(11) Uani 1 1 d . . .
H22A H 0.4697 0.5507 0.5285 0.112 Uiso 1 1 calc R . .
H22B H 0.5131 0.3771 0.6036 0.112 Uiso 1 1 calc R . .
H22C H 0.6122 0.5480 0.6223 0.112 Uiso 1 1 calc R . .
C23 C 0.5255(4) 0.5577(6) 0.7912(3) 0.0647(10) Uani 1 1 d . . .
H23A H 0.4665 0.5896 0.8305 0.097 Uiso 1 1 calc R . .
H23B H 0.6077 0.6314 0.8162 0.097 Uiso 1 1 calc R . .
H23C H 0.5494 0.4287 0.8018 0.097 Uiso 1 1 calc R . .
N1 N -0.2327(3) 0.6742(7) 0.4803(3) 0.0841(11) Uani 1 1 d . . .
N2 N -0.0555(3) 0.7455(6) 0.8178(3) 0.0738(9) Uani 1 1 d . . .
O1 O 0.10684(19) 0.7265 0.52367(15) 0.0495(5) Uani 1 1 d . . .
O2 O 0.2597(3) 0.6615(5) 0.44231(18) 0.0726(8) Uani 1 1 d . . .
 
loop_
 _atom_site_aniso_label
 _atom_site_aniso_U_11
 _atom_site_aniso_U_22
 _atom_site_aniso_U_33
 _atom_site_aniso_U_23
 _atom_site_aniso_U_13
 _atom_site_aniso_U_12
C1 0.0496(15) 0.068(2) 0.0411(15) -0.0079(14) 0.0243(13) -0.0028(13)
C2 0.0450(13) 0.0424(15) 0.0326(12) -0.0029(11) 0.0175(11) -0.0004(11)
C3 0.0400(12) 0.0412(14) 0.0313(12) 0.0012(10) 0.0173(11) 0.0029(10)
C4 0.0456(13) 0.0475(16) 0.0364(13) -0.0057(11) 0.0212(12) -0.0003(11)
C5 0.0434(13) 0.0451(15) 0.0411(14) -0.0059(12) 0.0226(12) -0.0033(11)
C6 0.0469(15) 0.070(2) 0.0502(17) -0.0169(15) 0.0249(15) -0.0090(13)
C7 0.0544(15) 0.0491(17) 0.0523(17) -0.0092(14) 0.0300(14) -0.0087(13)
C8 0.0412(13) 0.0404(14) 0.0323(12) 0.0023(10) 0.0149(11) 0.0039(10)
C9 0.0397(12) 0.0401(14) 0.0361(13) -0.0058(11) 0.0168(11) -0.0003(10)
C10 0.0533(16) 0.0446(16) 0.0460(16) 0.0012(13) 0.0189(13) 0.0081(12)
C11 0.0593(18) 0.0440(18) 0.081(2) -0.0075(17) 0.0262(18) 0.0103(13)
C12 0.0546(17) 0.059(2) 0.086(3) -0.0309(19) 0.0375(19) -0.0035(15)
C13 0.0588(18) 0.081(2) 0.0526(19) -0.0256(18) 0.0351(17) -0.0150(16)
C14 0.0498(15) 0.0599(18) 0.0398(15) -0.0024(14) 0.0208(13) -0.0002(13)
C15 0.0394(12) 0.0374(14) 0.0448(15) -0.0059(11) 0.0143(12) 0.0038(9)
C16 0.0433(15) 0.064(2) 0.0484(17) -0.0112(15) 0.0147(13) 0.0044(13)
C17 0.0480(16) 0.079(3) 0.061(2) -0.0176(19) 0.0044(16) 0.0118(15)
C18 0.0389(15) 0.060(2) 0.096(3) -0.004(2) 0.0138(18) 0.0047(13)
C19 0.0493(17) 0.0509(19) 0.096(3) 0.0118(18) 0.031(2) 0.0024(13)
C20 0.0473(15) 0.0457(16) 0.062(2) 0.0082(15) 0.0203(15) 0.0037(12)
C21 0.0551(17) 0.0465(17) 0.0545(19) -0.0059(14) 0.0262(15) 0.0047(12)
C22 0.067(2) 0.092(3) 0.080(3) -0.016(2) 0.044(2) 0.017(2)
C23 0.077(2) 0.055(2) 0.058(2) 0.0033(16) 0.0192(19) 0.0245(16)
N1 0.0516(16) 0.132(3) 0.069(2) -0.032(2) 0.0228(16) -0.0127(18)
N2 0.098(2) 0.075(2) 0.072(2) -0.0129(17) 0.0600(19) -0.0220(17)
O1 0.0441(10) 0.0745(14) 0.0335(9) -0.0104(10) 0.0180(8) -0.0031(9)
O2 0.0688(15) 0.118(2) 0.0414(12) -0.0155(14) 0.0318(12) -0.0002(14)
 
_geom_special_details
;
 All s.u.'s (except the s.u. in the dihedral angle between two l.s. planes)
 are estimated using the full covariance matrix.  The cell s.u.'s are taken
 into account individually in the estimation of s.u.'s in distances, angles
 and torsion angles; correlations between s.u.'s in cell parameters are only
 used when they are defined by crystal symmetry.  An approximate (isotropic)
 treatment of cell s.u.'s is used for estimating s.u.'s involving l.s. planes.
;
 
loop_
 _geom_bond_atom_site_label_1
 _geom_bond_atom_site_label_2
 _geom_bond_distance
 _geom_bond_site_symmetry_2
 _geom_bond_publ_flag
C1 O2 1.195(3) . ?
C1 O1 1.432(3) . ?
C1 C4 1.463(4) . ?
C2 C5 1.350(3) . ?
C2 O1 1.364(3) . ?
C2 C3 1.474(4) . ?
C3 C8 1.348(4) . ?
C3 C4 1.497(3) . ?
C4 C21 1.344(4) . ?
C5 C7 1.433(4) . ?
C5 C6 1.434(4) . ?
C6 N1 1.136(4) . ?
C7 N2 1.132(4) . ?
C8 C15 1.491(4) . ?
C8 C9 1.494(3) . ?
C9 C14 1.390(4) . ?
C9 C10 1.396(4) . ?
C10 C11 1.389(4) . ?
C10 H10 0.9300 . ?
C11 C12 1.368(5) . ?
C11 H11 0.9300 . ?
C12 C13 1.371(5) . ?
C12 H12 0.9300 . ?
C13 C14 1.396(4) . ?
C13 H13 0.9300 . ?
C14 H14 0.9300 . ?
C15 C20 1.394(4) . ?
C15 C16 1.395(4) . ?
C16 C17 1.390(4) . ?
C16 H16 0.9300 . ?
C17 C18 1.375(5) . ?
C17 H17 0.9300 . ?
C18 C19 1.378(6) . ?
C18 H18 0.9300 . ?
C19 C20 1.392(4) . ?
C19 H19 0.9300 . ?
C20 H20 0.9300 . ?
C21 C23 1.501(5) . ?
C21 C22 1.505(4) . ?
C22 H22A 0.9600 . ?
C22 H22B 0.9600 . ?
C22 H22C 0.9600 . ?
C23 H23A 0.9600 . ?
C23 H23B 0.9600 . ?
C23 H23C 0.9600 . ?
 
loop_
 _geom_angle_atom_site_label_1
 _geom_angle_atom_site_label_2
 _geom_angle_atom_site_label_3
 _geom_angle
 _geom_angle_site_symmetry_1
 _geom_angle_site_symmetry_3
 _geom_angle_publ_flag
O2 C1 O1 118.0(3) . . ?
O2 C1 C4 134.9(3) . . ?
O1 C1 C4 107.0(2) . . ?
C5 C2 O1 115.7(2) . . ?
C5 C2 C3 134.8(2) . . ?
O1 C2 C3 109.3(2) . . ?
C8 C3 C2 126.7(2) . . ?
C8 C3 C4 128.4(2) . . ?
C2 C3 C4 102.8(2) . . ?
C21 C4 C1 122.7(3) . . ?
C21 C4 C3 131.1(3) . . ?
C1 C4 C3 105.2(2) . . ?
C2 C5 C7 124.8(3) . . ?
C2 C5 C6 119.6(2) . . ?
C7 C5 C6 115.1(2) . . ?
N1 C6 C5 178.6(4) . . ?
N2 C7 C5 173.2(3) . . ?
C3 C8 C15 121.6(2) . . ?
C3 C8 C9 122.8(2) . . ?
C15 C8 C9 115.0(2) . . ?
C14 C9 C10 119.3(2) . . ?
C14 C9 C8 122.2(2) . . ?
C10 C9 C8 118.4(2) . . ?
C11 C10 C9 119.9(3) . . ?
C11 C10 H10 120.0 . . ?
C9 C10 H10 120.0 . . ?
C12 C11 C10 120.3(3) . . ?
C12 C11 H11 119.8 . . ?
C10 C11 H11 119.8 . . ?
C11 C12 C13 120.4(3) . . ?
C11 C12 H12 119.8 . . ?
C13 C12 H12 119.8 . . ?
C12 C13 C14 120.3(3) . . ?
C12 C13 H13 119.8 . . ?
C14 C13 H13 119.8 . . ?
C9 C14 C13 119.7(3) . . ?
C9 C14 H14 120.2 . . ?
C13 C14 H14 120.2 . . ?
C20 C15 C16 118.9(3) . . ?
C20 C15 C8 119.5(3) . . ?
C16 C15 C8 121.6(3) . . ?
C17 C16 C15 120.6(3) . . ?
C17 C16 H16 119.7 . . ?
C15 C16 H16 119.7 . . ?
C18 C17 C16 120.0(3) . . ?
C18 C17 H17 120.0 . . ?
C16 C17 H17 120.0 . . ?
C17 C18 C19 120.1(3) . . ?
C17 C18 H18 120.0 . . ?
C19 C18 H18 120.0 . . ?
C18 C19 C20 120.7(3) . . ?
C18 C19 H19 119.7 . . ?
C20 C19 H19 119.7 . . ?
C19 C20 C15 119.8(3) . . ?
C19 C20 H20 120.1 . . ?
C15 C20 H20 120.1 . . ?
C4 C21 C23 122.3(3) . . ?
C4 C21 C22 122.5(3) . . ?
C23 C21 C22 115.1(3) . . ?
C21 C22 H22A 109.5 . . ?
C21 C22 H22B 109.5 . . ?
H22A C22 H22B 109.5 . . ?
C21 C22 H22C 109.5 . . ?
H22A C22 H22C 109.5 . . ?
H22B C22 H22C 109.5 . . ?
C21 C23 H23A 109.5 . . ?
C21 C23 H23B 109.5 . . ?
H23A C23 H23B 109.5 . . ?
C21 C23 H23C 109.5 . . ?
H23A C23 H23C 109.5 . . ?
H23B C23 H23C 109.5 . . ?
C2 O1 C1 109.5(2) . . ?
 
loop_
 _geom_torsion_atom_site_label_1
 _geom_torsion_atom_site_label_2
 _geom_torsion_atom_site_label_3
 _geom_torsion_atom_site_label_4
 _geom_torsion
 _geom_torsion_site_symmetry_1
 _geom_torsion_site_symmetry_2
 _geom_torsion_site_symmetry_3
 _geom_torsion_site_symmetry_4
 _geom_torsion_publ_flag
C5 C2 C3 C8 -42.7(5) . . . . ?
O1 C2 C3 C8 141.6(3) . . . . ?
C5 C2 C3 C4 152.8(3) . . . . ?
O1 C2 C3 C4 -22.9(3) . . . . ?
O2 C1 C4 C21 -24.8(6) . . . . ?
O1 C1 C4 C21 152.4(3) . . . . ?
O2 C1 C4 C3 165.3(4) . . . . ?
O1 C1 C4 C3 -17.6(3) . . . . ?
C8 C3 C4 C21 51.1(5) . . . . ?
C2 C3 C4 C21 -144.7(3) . . . . ?
C8 C3 C4 C1 -140.1(3) . . . . ?
C2 C3 C4 C1 24.0(3) . . . . ?
O1 C2 C5 C7 171.3(3) . . . . ?
C3 C2 C5 C7 -4.3(5) . . . . ?
O1 C2 C5 C6 -0.9(4) . . . . ?
C3 C2 C5 C6 -176.4(3) . . . . ?
C2 C5 C6 N1 131(16) . . . . ?
C7 C5 C6 N1 -42(16) . . . . ?
C2 C5 C7 N2 -141(3) . . . . ?
C6 C5 C7 N2 32(3) . . . . ?
C2 C3 C8 C15 -164.3(3) . . . . ?
C4 C3 C8 C15 -3.7(4) . . . . ?
C2 C3 C8 C9 6.3(4) . . . . ?
C4 C3 C8 C9 166.9(3) . . . . ?
C3 C8 C9 C14 119.2(3) . . . . ?
C15 C8 C9 C14 -69.6(3) . . . . ?
C3 C8 C9 C10 -63.1(4) . . . . ?
C15 C8 C9 C10 108.1(3) . . . . ?
C14 C9 C10 C11 0.3(4) . . . . ?
C8 C9 C10 C11 -177.4(3) . . . . ?
C9 C10 C11 C12 0.3(5) . . . . ?
C10 C11 C12 C13 -0.3(5) . . . . ?
C11 C12 C13 C14 -0.2(5) . . . . ?
C10 C9 C14 C13 -0.8(4) . . . . ?
C8 C9 C14 C13 176.9(3) . . . . ?
C12 C13 C14 C9 0.7(5) . . . . ?
C3 C8 C15 C20 53.9(4) . . . . ?
C9 C8 C15 C20 -117.4(3) . . . . ?
C3 C8 C15 C16 -127.2(3) . . . . ?
C9 C8 C15 C16 61.6(3) . . . . ?
C20 C15 C16 C17 -1.9(4) . . . . ?
C8 C15 C16 C17 179.1(3) . . . . ?
C15 C16 C17 C18 0.6(5) . . . . ?
C16 C17 C18 C19 0.5(5) . . . . ?
C17 C18 C19 C20 -0.4(5) . . . . ?
C18 C19 C20 C15 -0.9(5) . . . . ?
C16 C15 C20 C19 2.0(4) . . . . ?
C8 C15 C20 C19 -179.0(3) . . . . ?
C1 C4 C21 C23 -164.7(3) . . . . ?
C3 C4 C21 C23 2.4(5) . . . . ?
C1 C4 C21 C22 14.0(5) . . . . ?
C3 C4 C21 C22 -179.0(3) . . . . ?
C5 C2 O1 C1 -164.0(3) . . . . ?
C3 C2 O1 C1 12.7(3) . . . . ?
O2 C1 O1 C2 -178.8(3) . . . . ?
C4 C1 O1 C2 3.4(3) . . . . ?
 
_diffrn_measured_fraction_theta_max    0.983
_diffrn_reflns_theta_full              27.50
_diffrn_measured_fraction_theta_full   0.983
_refine_diff_density_max    0.181
_refine_diff_density_min   -0.224
_refine_diff_density_rms    0.049
