# Supplementary material for: A mechanophysical phase transition provides a dramatic example of colour polymorphism: the tribochromism of a substituted tri(methylene)tetrahydrofuran-2-one
Source: Chem Cent J. 2014 Dec 16;8:70. doi: 10.1186/s13065-014-0070-3 (PMC4266767; doi:10.1186/s13065-014-0070-3)
Supplement: Supplementary file 3 — Additional file 3: Cif file for structure II. (ZIP 5 KB) [file 13065_2014_70_MOESM3_ESM.zip]

Archive with 1 entries (1 files):
- 1283497142137493_add3.cif
