# Supplementary material for: A mechanophysical phase transition provides a dramatic example of colour polymorphism: the tribochromism of a substituted tri(methylene)tetrahydrofuran-2-one
Source: Chem Cent J. 2014 Dec 16;8:70. doi: 10.1186/s13065-014-0070-3 (PMC4266767; doi:10.1186/s13065-014-0070-3)
Supplement: Supplementary file 4 — Additional file 4: Cif file for structure IIIa. (ZIP 5 KB) [file 13065_2014_70_MOESM4_ESM.zip › 1283497142137493_add4.cif]

 
data_s92
 
_audit_creation_method            SHELXL-97
_chemical_name_systematic
;
 ?
;
_chemical_name_common             TriboIIIa
_chemical_melting_point           ?
_chemical_formula_moiety          ?
_chemical_formula_sum
 'C27 H20 N2 O2'
_chemical_formula_weight          404.45
 
loop_
 _atom_type_symbol
 _atom_type_description
 _atom_type_scat_dispersion_real
 _atom_type_scat_dispersion_imag
 _atom_type_scat_source
 'C'  'C'   0.0033   0.0016
 'International Tables Vol C Tables 4.2.6.8 and 6.1.1.4'
 'H'  'H'   0.0000   0.0000
 'International Tables Vol C Tables 4.2.6.8 and 6.1.1.4'
 'N'  'N'   0.0061   0.0033
 'International Tables Vol C Tables 4.2.6.8 and 6.1.1.4'
 'O'  'O'   0.0106   0.0060
 'International Tables Vol C Tables 4.2.6.8 and 6.1.1.4'
 
_symmetry_cell_setting            Monoclinic
_symmetry_space_group_name_H-M    P2(1)/c
 
loop_
 _symmetry_equiv_pos_as_xyz
 'x, y, z'
 '-x, y+1/2, -z+1/2'
 '-x, -y, -z'
 'x, -y-1/2, z-1/2'
 
_cell_length_a                    10.07(3)
_cell_length_b                    23.91(5)
_cell_length_c                    9.50(5)
_cell_angle_alpha                 90.00
_cell_angle_beta                  110.38(18)
_cell_angle_gamma                 90.00
_cell_volume                      2144(13)
_cell_formula_units_Z             4
_cell_measurement_temperature     293(2)
_cell_measurement_reflns_used     ?
_cell_measurement_theta_min       ?
_cell_measurement_theta_max       ?
 
_exptl_crystal_description        ?
_exptl_crystal_colour             'yellow'
_exptl_crystal_size_max           ?
_exptl_crystal_size_mid           ?
_exptl_crystal_size_min           ?
_exptl_crystal_density_meas       ?
_exptl_crystal_density_diffrn     1.253
_exptl_crystal_density_method     'not measured'
_exptl_crystal_F_000              848
_exptl_absorpt_coefficient_mu     0.080
_exptl_absorpt_correction_type    ?
_exptl_absorpt_correction_T_min   ?
_exptl_absorpt_correction_T_max   ?
_exptl_absorpt_process_details    ?
 
_exptl_special_details
;
 ?
;
 
_diffrn_ambient_temperature       293(2)
_diffrn_radiation_wavelength      0.71069
_diffrn_radiation_type            MoK\a
_diffrn_radiation_source          'FR591 Rotating Anode'
_diffrn_radiation_monochromator   graphite
_diffrn_measurement_device_type   'FAST TV Area Detector Diffractometer'
_diffrn_measurement_method        ?
_diffrn_detector_area_resol_mean  ?
_diffrn_standards_number          ?
_diffrn_standards_interval_count  ?
_diffrn_standards_interval_time   ?
_diffrn_standards_decay_%         ?
_diffrn_reflns_number             6026
_diffrn_reflns_av_R_equivalents   0.1286
_diffrn_reflns_av_sigmaI/netI     0.7944
_diffrn_reflns_limit_h_min        -8
_diffrn_reflns_limit_h_max        11
_diffrn_reflns_limit_k_min        -26
_diffrn_reflns_limit_k_max        23
_diffrn_reflns_limit_l_min        -10
_diffrn_reflns_limit_l_max        8
_diffrn_reflns_theta_min          2.16
_diffrn_reflns_theta_max          24.65
_reflns_number_total              2628
_reflns_number_gt                 635
_reflns_threshold_expression      >2\s(I)
 
_computing_data_collection        ?
_computing_cell_refinement        ?
_computing_data_reduction         ?
_computing_structure_solution     ?
_computing_structure_refinement   'SHELXL-97 (Sheldrick, 2008)'
_computing_molecular_graphics     ?
_computing_publication_material   ?
 
_refine_special_details
;
 Refinement of F^2^ against ALL reflections.  The weighted R-factor wR and
 goodness of fit S are based on F^2^, conventional R-factors R are based
 on F, with F set to zero for negative F^2^. The threshold expression of
 F^2^ > 2\s(F^2^) is used only for calculating R-factors(gt) etc. and is
 not relevant to the choice of reflections for refinement. The low values 
 for the GOF parameters are due to the underestimation of generally weak 
 reflection sigmas - an artefact of the integration software supplied with 
 the instrumentation. R-factors based on F^2^ are statistically about twice 
as large as those based on F, and R- factors based on ALL data will be even larger.
;
 
_refine_ls_structure_factor_coef  Fsqd
_refine_ls_matrix_type            full
_refine_ls_weighting_scheme       calc
_refine_ls_weighting_details
 'calc w=1/[\s^2^(Fo^2^)+(0.1067P)^2^+0.0000P] where P=(Fo^2^+2Fc^2^)/3'
_atom_sites_solution_primary      direct
_atom_sites_solution_secondary    difmap
_atom_sites_solution_hydrogens    geom
_refine_ls_hydrogen_treatment     mixed
_refine_ls_extinction_method      none
_refine_ls_extinction_coef        ?
_refine_ls_number_reflns          2628
_refine_ls_number_parameters      257
_refine_ls_number_restraints      0
_refine_ls_R_factor_all           0.2359
_refine_ls_R_factor_gt            0.0890
_refine_ls_wR_factor_ref          0.2450
_refine_ls_wR_factor_gt           0.2072
_refine_ls_goodness_of_fit_ref    0.727
_refine_ls_restrained_S_all       0.727
_refine_ls_shift/su_max           0.044
_refine_ls_shift/su_mean          0.006
 
loop_
 _atom_site_label
 _atom_site_type_symbol
 _atom_site_fract_x
 _atom_site_fract_y
 _atom_site_fract_z
 _atom_site_U_iso_or_equiv
 _atom_site_adp_type
 _atom_site_occupancy
 _atom_site_symmetry_multiplicity
 _atom_site_calc_flag
 _atom_site_refinement_flags
 _atom_site_disorder_assembly
 _atom_site_disorder_group
O1 O 0.2120(7) 0.4956(2) 0.5012(7) 0.071(2) Uani 1 1 d . . .
O2 O 0.0054(7) 0.4608(3) 0.3472(8) 0.079(2) Uani 1 1 d . . .
N1 N 0.5320(8) 0.4513(4) 0.7292(11) 0.102(4) Uani 1 1 d . . .
N2 N 0.5848(8) 0.6289(4) 0.6353(10) 0.082(3) Uani 1 1 d . . .
C5 C 0.4166(10) 0.5453(4) 0.6098(12) 0.067(3) Uani 1 1 d . . .
C2 C 0.2797(10) 0.5443(4) 0.5292(11) 0.064(3) Uani 1 1 d . . .
C3 C 0.1806(8) 0.5908(4) 0.4512(11) 0.059(3) Uani 1 1 d . . .
C4 C 0.0696(10) 0.5588(3) 0.3332(12) 0.053(3) Uani 1 1 d . . .
C1 C 0.0823(9) 0.5004(4) 0.3856(11) 0.055(3) Uani 1 1 d . . .
C6 C 0.4844(12) 0.4937(5) 0.6773(13) 0.088(4) Uani 1 1 d . . .
C7 C 0.5087(10) 0.5907(4) 0.6269(11) 0.069(3) Uani 1 1 d . . .
C8 C 0.1681(9) 0.6424(3) 0.5057(11) 0.057(3) Uani 1 1 d . . .
C9 C 0.2655(6) 0.6632(3) 0.6531(7) 0.061(3) Uani 1 1 d G . .
C10 C 0.2889(7) 0.6307(2) 0.7809(10) 0.065(3) Uani 1 1 d G . .
H10 H 0.2418 0.5968 0.7743 0.078 Uiso 1 1 calc R . .
C11 C 0.3825(8) 0.6490(3) 0.9186(7) 0.086(4) Uani 1 1 d G . .
H11 H 0.3982 0.6273 1.0040 0.104 Uiso 1 1 calc R . .
C12 C 0.4528(6) 0.6997(4) 0.9284(8) 0.103(5) Uani 1 1 d G . .
H12 H 0.5155 0.7119 1.0205 0.123 Uiso 1 1 calc R . .
C13 C 0.4294(7) 0.7321(2) 0.8007(12) 0.093(4) Uani 1 1 d G . .
H13 H 0.4765 0.7661 0.8073 0.111 Uiso 1 1 calc R . .
C14 C 0.3358(8) 0.7139(3) 0.6630(9) 0.076(4) Uani 1 1 d G . .
H14 H 0.3201 0.7356 0.5775 0.091 Uiso 1 1 calc R . .
C15 C 0.0419(6) 0.6778(2) 0.4297(7) 0.057(3) Uani 1 1 d G . .
C16 C 0.0500(6) 0.7270(3) 0.3551(7) 0.075(3) Uani 1 1 d G . .
H16 H 0.1362 0.7383 0.3490 0.090 Uiso 1 1 calc R . .
C17 C -0.0708(8) 0.7592(2) 0.2897(7) 0.089(4) Uani 1 1 d G . .
H17 H -0.0654 0.7921 0.2398 0.106 Uiso 1 1 calc R . .
C18 C -0.1996(7) 0.7423(3) 0.2988(7) 0.086(4) Uani 1 1 d G . .
H18 H -0.2804 0.7638 0.2550 0.103 Uiso 1 1 calc R . .
C19 C -0.2077(6) 0.6931(3) 0.3734(8) 0.093(4) Uani 1 1 d G . .
H19 H -0.2939 0.6817 0.3795 0.112 Uiso 1 1 calc R . .
C20 C -0.0869(7) 0.6608(2) 0.4388(7) 0.072(3) Uani 1 1 d G . .
H20 H -0.0923 0.6279 0.4887 0.087 Uiso 1 1 calc R . .
C21 C -0.0222(10) 0.5739(4) 0.1943(13) 0.068(3) Uani 1 1 d . . .
C22 C -0.1471(11) 0.5408(4) 0.1124(13) 0.098(5) Uani 1 1 d . . .
H22 H -0.1572 0.5060 0.1626 0.17(2) Uiso 1 1 calc R . .
C23 C 0.0079(12) 0.6253(4) 0.1169(13) 0.077(3) Uani 1 1 d . . .
H23 H -0.0642 0.6547 0.0957 0.092 Uiso 1 1 calc R . .
C27 C 0.0717(14) 0.6164(5) -0.0050(17) 0.113(5) Uani 1 1 d . . .
H27B H 0.0993 0.5787 -0.0205 0.17(2) Uiso 1 1 calc R . .
H27A H 0.0346 0.6387 -0.0956 0.17(2) Uiso 1 1 calc R . .
C26 C 0.1586(13) 0.6459(4) 0.1374(14) 0.106(4) Uani 1 1 d . . .
H26A H 0.1731 0.6858 0.1323 0.17(2) Uiso 1 1 calc R . .
H26B H 0.2378 0.6257 0.2075 0.17(2) Uiso 1 1 calc R . .
C25 C -0.2031(14) 0.5388(5) -0.0423(18) 0.153(7) Uani 1 1 d . . .
H25A H -0.2410 0.5032 -0.0879 0.184 Uiso 1 1 calc R . .
H25B H -0.1547 0.5600 -0.0970 0.184 Uiso 1 1 calc R . .
C24 C -0.2853(11) 0.5696(5) 0.0271(13) 0.110(5) Uani 1 1 d . . .
H24B H -0.3725 0.5530 0.0293 0.17(2) Uiso 1 1 calc R . .
H24A H -0.2856 0.6101 0.0202 0.17(2) Uiso 1 1 calc R . .
 
loop_
 _atom_site_aniso_label
 _atom_site_aniso_U_11
 _atom_site_aniso_U_22
 _atom_site_aniso_U_33
 _atom_site_aniso_U_23
 _atom_site_aniso_U_13
 _atom_site_aniso_U_12
O1 0.080(5) 0.054(5) 0.070(5) -0.013(3) 0.015(4) 0.015(4)
O2 0.088(5) 0.055(4) 0.112(6) 0.011(4) 0.059(5) -0.011(4)
N1 0.080(6) 0.109(9) 0.116(9) 0.019(6) 0.035(6) 0.049(6)
N2 0.060(6) 0.101(8) 0.100(8) -0.021(6) 0.047(6) -0.014(5)
C5 0.060(7) 0.059(7) 0.089(9) -0.022(6) 0.037(7) -0.009(6)
C2 0.058(7) 0.071(8) 0.061(8) -0.032(6) 0.020(6) -0.035(6)
C3 0.041(6) 0.060(7) 0.084(9) 0.022(6) 0.032(6) 0.017(5)
C4 0.072(7) 0.030(6) 0.065(8) 0.007(5) 0.034(6) 0.017(5)
C1 0.051(7) 0.053(7) 0.066(8) -0.019(5) 0.026(6) -0.024(5)
C6 0.109(9) 0.074(9) 0.097(10) 0.017(7) 0.056(8) 0.043(7)
C7 0.051(7) 0.080(9) 0.070(8) -0.003(6) 0.013(6) 0.001(6)
C8 0.079(7) 0.029(6) 0.084(8) 0.014(5) 0.057(7) 0.015(5)
C9 0.064(7) 0.066(7) 0.056(8) 0.000(6) 0.028(7) 0.004(6)
C10 0.057(7) 0.096(8) 0.046(8) -0.023(6) 0.022(7) 0.006(5)
C11 0.063(7) 0.131(11) 0.061(10) -0.017(8) 0.017(7) 0.003(7)
C12 0.078(9) 0.147(13) 0.086(12) -0.036(10) 0.032(8) 0.003(9)
C13 0.070(8) 0.120(10) 0.086(11) -0.022(9) 0.024(8) -0.024(7)
C14 0.056(6) 0.072(8) 0.105(11) -0.015(6) 0.036(7) -0.008(5)
C15 0.082(7) 0.030(6) 0.073(8) 0.003(5) 0.043(6) 0.006(5)
C16 0.070(7) 0.053(7) 0.099(9) -0.002(6) 0.027(7) 0.009(5)
C17 0.097(8) 0.069(8) 0.101(10) -0.001(7) 0.036(8) -0.001(7)
C18 0.083(8) 0.068(8) 0.102(10) 0.001(7) 0.025(8) 0.039(6)
C19 0.080(8) 0.063(7) 0.131(11) 0.029(7) 0.030(8) 0.028(6)
C20 0.083(7) 0.046(6) 0.107(10) 0.004(6) 0.057(7) -0.006(6)
C21 0.067(7) 0.047(7) 0.085(9) -0.011(6) 0.019(7) 0.007(5)
C22 0.099(9) 0.086(8) 0.054(9) 0.004(6) -0.045(7) 0.002(7)
C23 0.103(9) 0.052(7) 0.088(10) -0.009(6) 0.049(8) -0.008(6)
C27 0.169(13) 0.078(10) 0.120(13) -0.012(8) 0.085(12) -0.015(8)
C26 0.141(11) 0.064(8) 0.129(13) 0.017(8) 0.067(10) -0.004(8)
C25 0.127(12) 0.077(10) 0.190(18) -0.033(10) -0.027(13) 0.020(8)
C24 0.072(8) 0.118(12) 0.107(12) -0.015(9) -0.009(8) -0.004(7)
 
_geom_special_details
;
 All s.u.'s (except the s.u. in the dihedral angle between two l.s. planes)
 are estimated using the full covariance matrix.  The cell s.u.'s are taken
 into account individually in the estimation of s.u.'s in distances, angles
 and torsion angles; correlations between s.u.'s in cell parameters are only
 used when they are defined by crystal symmetry.  An approximate (isotropic)
 treatment of cell s.u.'s is used for estimating s.u.'s involving l.s. planes.
;
 
loop_
 _geom_bond_atom_site_label_1
 _geom_bond_atom_site_label_2
 _geom_bond_distance
 _geom_bond_site_symmetry_2
 _geom_bond_publ_flag
O1 C2 1.328(9) . ?
O1 C1 1.388(10) . ?
O2 C1 1.195(8) . ?
N1 C6 1.155(11) . ?
N2 C7 1.177(11) . ?
C5 C2 1.323(11) . ?
C5 C7 1.400(13) . ?
C5 C6 1.447(13) . ?
C2 C3 1.505(12) . ?
C3 C8 1.360(12) . ?
C3 C4 1.490(12) . ?
C4 C21 1.370(13) . ?
C4 C1 1.473(11) . ?
C8 C15 1.487(10) . ?
C8 C9 1.488(11) . ?
C9 C10 1.3900 . ?
C9 C14 1.3900 . ?
C10 C11 1.3900 . ?
C11 C12 1.3900 . ?
C12 C13 1.3900 . ?
C13 C14 1.3900 . ?
C15 C16 1.3900 . ?
C15 C20 1.3900 . ?
C16 C17 1.3900 . ?
C17 C18 1.3900 . ?
C18 C19 1.3900 . ?
C19 C20 1.3900 . ?
C21 C22 1.459(12) . ?
C21 C23 1.517(13) . ?
C22 C25 1.381(18) . ?
C22 C24 1.511(14) . ?
C23 C27 1.523(16) . ?
C23 C26 1.541(16) . ?
C27 C26 1.506(16) . ?
C25 C24 1.430(17) . ?
 
loop_
 _geom_angle_atom_site_label_1
 _geom_angle_atom_site_label_2
 _geom_angle_atom_site_label_3
 _geom_angle
 _geom_angle_site_symmetry_1
 _geom_angle_site_symmetry_3
 _geom_angle_publ_flag
C2 O1 C1 111.2(7) . . ?
C2 C5 C7 126.6(10) . . ?
C2 C5 C6 118.4(10) . . ?
C7 C5 C6 114.8(9) . . ?
C5 C2 O1 119.4(10) . . ?
C5 C2 C3 130.4(9) . . ?
O1 C2 C3 110.1(8) . . ?
C8 C3 C4 127.4(8) . . ?
C8 C3 C2 128.0(9) . . ?
C4 C3 C2 100.7(8) . . ?
C21 C4 C1 121.7(8) . . ?
C21 C4 C3 131.9(8) . . ?
C1 C4 C3 106.2(8) . . ?
O2 C1 O1 120.5(9) . . ?
O2 C1 C4 132.5(9) . . ?
O1 C1 C4 107.0(7) . . ?
N1 C6 C5 176.6(13) . . ?
N2 C7 C5 177.4(12) . . ?
C3 C8 C15 120.5(8) . . ?
C3 C8 C9 122.9(7) . . ?
C15 C8 C9 116.0(7) . . ?
C10 C9 C14 120.0 . . ?
C10 C9 C8 119.5(7) . . ?
C14 C9 C8 120.5(7) . . ?
C11 C10 C9 120.0 . . ?
C12 C11 C10 120.0 . . ?
C13 C12 C11 120.0 . . ?
C12 C13 C14 120.0 . . ?
C13 C14 C9 120.0 . . ?
C16 C15 C20 120.0 . . ?
C16 C15 C8 122.5(6) . . ?
C20 C15 C8 117.5(6) . . ?
C17 C16 C15 120.0 . . ?
C16 C17 C18 120.0 . . ?
C19 C18 C17 120.0 . . ?
C18 C19 C20 120.0 . . ?
C19 C20 C15 120.0 . . ?
C4 C21 C22 122.5(10) . . ?
C4 C21 C23 119.9(8) . . ?
C22 C21 C23 117.5(10) . . ?
C25 C22 C21 122.9(13) . . ?
C25 C22 C24 59.0(7) . . ?
C21 C22 C24 120.0(10) . . ?
C21 C23 C27 117.7(10) . . ?
C21 C23 C26 123.5(9) . . ?
C27 C23 C26 58.9(8) . . ?
C26 C27 C23 61.2(9) . . ?
C27 C26 C23 59.9(8) . . ?
C22 C25 C24 65.0(11) . . ?
C25 C24 C22 55.9(9) . . ?
 
loop_
 _geom_torsion_atom_site_label_1
 _geom_torsion_atom_site_label_2
 _geom_torsion_atom_site_label_3
 _geom_torsion_atom_site_label_4
 _geom_torsion
 _geom_torsion_site_symmetry_1
 _geom_torsion_site_symmetry_2
 _geom_torsion_site_symmetry_3
 _geom_torsion_site_symmetry_4
 _geom_torsion_publ_flag
C7 C5 C2 O1 167.6(10) . . . . ?
C6 C5 C2 O1 -6.1(15) . . . . ?
C7 C5 C2 C3 -8.7(18) . . . . ?
C6 C5 C2 C3 177.6(10) . . . . ?
C1 O1 C2 C5 -164.3(9) . . . . ?
C1 O1 C2 C3 12.6(10) . . . . ?
C5 C2 C3 C8 -45.5(17) . . . . ?
O1 C2 C3 C8 138.0(10) . . . . ?
C5 C2 C3 C4 155.8(11) . . . . ?
O1 C2 C3 C4 -20.8(9) . . . . ?
C8 C3 C4 C21 47.6(17) . . . . ?
C2 C3 C4 C21 -153.4(10) . . . . ?
C8 C3 C4 C1 -138.3(10) . . . . ?
C2 C3 C4 C1 20.6(9) . . . . ?
C2 O1 C1 O2 -178.5(9) . . . . ?
C2 O1 C1 C4 1.6(10) . . . . ?
C21 C4 C1 O2 -20.1(17) . . . . ?
C3 C4 C1 O2 165.1(11) . . . . ?
C21 C4 C1 O1 159.9(8) . . . . ?
C3 C4 C1 O1 -14.9(10) . . . . ?
C2 C5 C6 N1 -10(23) . . . . ?
C7 C5 C6 N1 175(22) . . . . ?
C2 C5 C7 N2 -58(25) . . . . ?
C6 C5 C7 N2 116(25) . . . . ?
C4 C3 C8 C15 -11.1(16) . . . . ?
C2 C3 C8 C15 -164.5(8) . . . . ?
C4 C3 C8 C9 159.8(9) . . . . ?
C2 C3 C8 C9 6.4(16) . . . . ?
C3 C8 C9 C10 -52.0(11) . . . . ?
C15 C8 C9 C10 119.2(7) . . . . ?
C3 C8 C9 C14 126.3(8) . . . . ?
C15 C8 C9 C14 -62.5(9) . . . . ?
C14 C9 C10 C11 0.0 . . . . ?
C8 C9 C10 C11 178.3(6) . . . . ?
C9 C10 C11 C12 0.0 . . . . ?
C10 C11 C12 C13 0.0 . . . . ?
C11 C12 C13 C14 0.0 . . . . ?
C12 C13 C14 C9 0.0 . . . . ?
C10 C9 C14 C13 0.0 . . . . ?
C8 C9 C14 C13 -178.2(6) . . . . ?
C3 C8 C15 C16 -111.8(9) . . . . ?
C9 C8 C15 C16 76.7(9) . . . . ?
C3 C8 C15 C20 69.9(11) . . . . ?
C9 C8 C15 C20 -101.5(8) . . . . ?
C20 C15 C16 C17 0.0 . . . . ?
C8 C15 C16 C17 -178.2(7) . . . . ?
C15 C16 C17 C18 0.0 . . . . ?
C16 C17 C18 C19 0.0 . . . . ?
C17 C18 C19 C20 0.0 . . . . ?
C18 C19 C20 C15 0.0 . . . . ?
C16 C15 C20 C19 0.0 . . . . ?
C8 C15 C20 C19 178.3(6) . . . . ?
C1 C4 C21 C22 23.2(15) . . . . ?
C3 C4 C21 C22 -163.5(10) . . . . ?
C1 C4 C21 C23 -153.9(10) . . . . ?
C3 C4 C21 C23 19.4(16) . . . . ?
C4 C21 C22 C25 -150.1(12) . . . . ?
C23 C21 C22 C25 27.1(17) . . . . ?
C4 C21 C22 C24 139.5(12) . . . . ?
C23 C21 C22 C24 -43.4(17) . . . . ?
C4 C21 C23 C27 100.7(13) . . . . ?
C22 C21 C23 C27 -76.6(14) . . . . ?
C4 C21 C23 C26 31.3(17) . . . . ?
C22 C21 C23 C26 -145.9(11) . . . . ?
C21 C23 C27 C26 -114.3(11) . . . . ?
C21 C23 C26 C27 104.6(13) . . . . ?
C21 C22 C25 C24 -107.8(14) . . . . ?
C21 C22 C24 C25 112.7(16) . . . . ?
 
_diffrn_measured_fraction_theta_max    0.724
_diffrn_reflns_theta_full              24.65
_diffrn_measured_fraction_theta_full   0.724
_refine_diff_density_max    0.284
_refine_diff_density_min   -0.243
_refine_diff_density_rms    0.063
