# Supplementary material for: A mechanophysical phase transition provides a dramatic example of colour polymorphism: the tribochromism of a substituted tri(methylene)tetrahydrofuran-2-one
Source: Chem Cent J. 2014 Dec 16;8:70. doi: 10.1186/s13065-014-0070-3 (PMC4266767; doi:10.1186/s13065-014-0070-3)
Supplement: Supplementary file 5 — Additional file 5: Cif file for structure IIIb. (ZIP 5 KB) [file 13065_2014_70_MOESM5_ESM.zip › 1283497142137493_add5.cif]

 
data_s92
 
_audit_creation_method            SHELXL-97
_chemical_name_systematic
;
 ?
;
_chemical_name_common             TriboIIIb
_chemical_melting_point           ?
_chemical_formula_moiety          ?
_chemical_formula_sum
 'C27 H20 N2 O2'
_chemical_formula_weight          404.45
 
loop_
 _atom_type_symbol
 _atom_type_description
 _atom_type_scat_dispersion_real
 _atom_type_scat_dispersion_imag
 _atom_type_scat_source
 'C'  'C'   0.0033   0.0016
 'International Tables Vol C Tables 4.2.6.8 and 6.1.1.4'
 'H'  'H'   0.0000   0.0000
 'International Tables Vol C Tables 4.2.6.8 and 6.1.1.4'
 'N'  'N'   0.0061   0.0033
 'International Tables Vol C Tables 4.2.6.8 and 6.1.1.4'
 'O'  'O'   0.0106   0.0060
 'International Tables Vol C Tables 4.2.6.8 and 6.1.1.4'
 
_symmetry_cell_setting            monoclinic
_symmetry_space_group_name_H-M    C2/c
 
loop_
 _symmetry_equiv_pos_as_xyz
 'x, y, z'
 'x, -y, z+1/2'
 'x+1/2, y+1/2, z'
 'x+1/2, -y+1/2, z+1/2'
 '-x, -y, -z'
 '-x, y, -z-1/2'
 '-x+1/2, -y+1/2, -z'
 '-x+1/2, y+1/2, -z-1/2'
 
_cell_length_a                    20.349(2)
_cell_length_b                    10.095(2)
_cell_length_c                    21.338(2)
_cell_angle_alpha                 90.00
_cell_angle_beta                  99.060(18)
_cell_angle_gamma                 90.00
_cell_volume                      4328.6(10)
_cell_formula_units_Z             8
_cell_measurement_temperature     293(2)
_cell_measurement_reflns_used     ?
_cell_measurement_theta_min       ?
_cell_measurement_theta_max       ?
 
_exptl_crystal_description        ?
_exptl_crystal_colour             'red'
_exptl_crystal_size_max           ?
_exptl_crystal_size_mid           ?
_exptl_crystal_size_min           ?
_exptl_crystal_density_meas       ?
_exptl_crystal_density_diffrn     1.241
_exptl_crystal_density_method     'not measured'
_exptl_crystal_F_000              1696
_exptl_absorpt_coefficient_mu     0.079
_exptl_absorpt_correction_type    ?
_exptl_absorpt_correction_T_min   ?
_exptl_absorpt_correction_T_max   ?
_exptl_absorpt_process_details    ?
 
_exptl_special_details
;
 ?
;
 
_diffrn_ambient_temperature       293(2)
_diffrn_radiation_wavelength      0.71069
_diffrn_radiation_type            MoK\a
_diffrn_radiation_source          'FR591 Rotating Anode'
_diffrn_radiation_monochromator   graphite
_diffrn_measurement_device_type   'FAST TV Area Detector'
_diffrn_measurement_method        ?
_diffrn_detector_area_resol_mean  ?
_diffrn_standards_number          ?
_diffrn_standards_interval_count  ?
_diffrn_standards_interval_time   ?
_diffrn_standards_decay_%         ?
_diffrn_reflns_number             10819
_diffrn_reflns_av_R_equivalents   0.0704
_diffrn_reflns_av_sigmaI/netI     0.2364
_diffrn_reflns_limit_h_min        -27
_diffrn_reflns_limit_h_max        25
_diffrn_reflns_limit_k_min        -10
_diffrn_reflns_limit_k_max        13
_diffrn_reflns_limit_l_min        -29
_diffrn_reflns_limit_l_max        22
_diffrn_reflns_theta_min          2.26
_diffrn_reflns_theta_max          29.92
_reflns_number_total              5498
_reflns_number_gt                 1708
_reflns_threshold_expression      >2\s(I)
 
_computing_data_collection        ?
_computing_cell_refinement        ?
_computing_data_reduction         ?
_computing_structure_solution     ?
_computing_structure_refinement   'SHELXL-97 (Sheldrick, 2008)'
_computing_molecular_graphics     ?
_computing_publication_material   ?
 
_refine_special_details
;
 Refinement of F^2^ against ALL reflections.  The weighted R-factor wR and
 goodness of fit S are based on F^2^, conventional R-factors R are based
 on F, with F set to zero for negative F^2^. The threshold expression of
 F^2^ > 2\s(F^2^) is used only for calculating R-factors(gt) etc. and is
 not relevant to the choice of reflections for refinement.The low values 
 for the GOF parameters are due to the underestimation of generally weak 
 reflection sigmas - an artefact of the integration software supplied with 
 the instrumentation.  R-factors based  on F^2^ are statistically about twice 
 as large as those based on F, and R- factors based on ALL data will be even larger.
;
 
_refine_ls_structure_factor_coef  Fsqd
_refine_ls_matrix_type            full
_refine_ls_weighting_scheme       calc
_refine_ls_weighting_details
 'calc w=1/[\s^2^(Fo^2^)+(0.0000P)^2^+0.0000P] where P=(Fo^2^+2Fc^2^)/3'
_atom_sites_solution_primary      direct
_atom_sites_solution_secondary    difmap
_atom_sites_solution_hydrogens    geom
_refine_ls_hydrogen_treatment     mixed
_refine_ls_extinction_method      SHELXL
_refine_ls_extinction_coef        0.0147(11)
_refine_ls_extinction_expression
 'Fc^*^=kFc[1+0.001xFc^2^\l^3^/sin(2\q)]^-1/4^'
_refine_ls_number_reflns          5498
_refine_ls_number_parameters      282
_refine_ls_number_restraints      0
_refine_ls_R_factor_all           0.1348
_refine_ls_R_factor_gt            0.0616
_refine_ls_wR_factor_ref          0.2199
_refine_ls_wR_factor_gt           0.1593
_refine_ls_goodness_of_fit_ref    0.594
_refine_ls_restrained_S_all       0.594
_refine_ls_shift/su_max           0.001
_refine_ls_shift/su_mean          0.000
 
loop_
 _atom_site_label
 _atom_site_type_symbol
 _atom_site_fract_x
 _atom_site_fract_y
 _atom_site_fract_z
 _atom_site_U_iso_or_equiv
 _atom_site_adp_type
 _atom_site_occupancy
 _atom_site_symmetry_multiplicity
 _atom_site_calc_flag
 _atom_site_refinement_flags
 _atom_site_disorder_assembly
 _atom_site_disorder_group
C1 C 0.16779(13) 0.5105(3) -0.01452(13) 0.0502(7) Uani 1 1 d . . .
C2 C 0.27476(12) 0.4683(2) -0.02723(12) 0.0425(6) Uani 1 1 d . . .
C3 C 0.24615(12) 0.5418(2) -0.08309(12) 0.0399(5) Uani 1 1 d . . .
C4 C 0.17765(12) 0.5713(2) -0.07465(12) 0.0410(6) Uani 1 1 d . . .
C5 C 0.33076(13) 0.3919(3) -0.00952(14) 0.0500(7) Uani 1 1 d . . .
C6 C 0.33614(13) 0.3187(3) 0.04798(15) 0.0523(7) Uani 1 1 d . . .
C7 C 0.38156(17) 0.3654(3) -0.04590(18) 0.0712(10) Uani 1 1 d . . .
C8 C 0.27554(12) 0.5644(2) -0.13702(12) 0.0419(6) Uani 1 1 d . . .
C9 C 0.34725(13) 0.5953(3) -0.13078(14) 0.0522(7) Uani 1 1 d . . .
C10 C 0.37675(15) 0.6772(3) -0.08168(16) 0.0629(8) Uani 1 1 d . . .
H10 H 0.3517 0.7082 -0.0518 0.076 Uiso 1 1 calc R . .
C11 C 0.44287(18) 0.7128(4) -0.0770(2) 0.0898(12) Uani 1 1 d . . .
H11 H 0.4621 0.7660 -0.0435 0.108 Uiso 1 1 calc R . .
C12 C 0.4796(2) 0.6717(5) -0.1201(3) 0.1051(15) Uani 1 1 d . . .
H12 H 0.5238 0.6976 -0.1165 0.126 Uiso 1 1 calc R . .
C13 C 0.4527(2) 0.5923(5) -0.1691(2) 0.1046(15) Uani 1 1 d . . .
H13 H 0.4788 0.5639 -0.1986 0.126 Uiso 1 1 calc R . .
C14 C 0.38531(17) 0.5530(4) -0.17526(18) 0.0812(11) Uani 1 1 d . . .
H14 H 0.3668 0.4993 -0.2088 0.097 Uiso 1 1 calc R . .
C15 C 0.23611(13) 0.5604(3) -0.20111(13) 0.0452(6) Uani 1 1 d . . .
C16 C 0.25146(16) 0.6387(3) -0.25025(14) 0.0619(8) Uani 1 1 d . . .
H16 H 0.2866 0.6983 -0.2422 0.074 Uiso 1 1 calc R . .
C17 C 0.21615(18) 0.6305(4) -0.31043(16) 0.0775(10) Uani 1 1 d . . .
H17 H 0.2272 0.6850 -0.3424 0.093 Uiso 1 1 calc R . .
C18 C 0.16494(18) 0.5426(4) -0.32351(16) 0.0775(10) Uani 1 1 d . . .
H18 H 0.1412 0.5364 -0.3644 0.093 Uiso 1 1 calc R . .
C19 C 0.14864(17) 0.4631(3) -0.27577(16) 0.0669(9) Uani 1 1 d . . .
H19 H 0.1136 0.4034 -0.2846 0.080 Uiso 1 1 calc R . .
C20 C 0.18352(14) 0.4711(3) -0.21525(14) 0.0514(7) Uani 1 1 d . . .
H20 H 0.1720 0.4167 -0.1835 0.062 Uiso 1 1 calc R . .
C21 C 0.13475(13) 0.6637(3) -0.10386(13) 0.0470(6) Uani 1 1 d . . .
C22 C 0.06333(15) 0.6666(3) -0.09747(15) 0.0626(9) Uani 1 1 d . . .
H22 H 0.0489 0.7450 -0.0762 0.075 Uiso 1 1 calc R . .
C24 C 0.02346(17) 0.5447(4) -0.0928(2) 0.0874(12) Uani 1 1 d . . .
H24A H 0.0466 0.4605 -0.0906 0.105 Uiso 1 1 calc R . .
H24B H -0.0125 0.5494 -0.0679 0.105 Uiso 1 1 calc R . .
C25 C 0.01484(18) 0.6168(5) -0.1538(2) 0.0992(14) Uani 1 1 d . . .
H25A H -0.0261 0.6661 -0.1660 0.119 Uiso 1 1 calc R . .
H25B H 0.0331 0.5770 -0.1887 0.119 Uiso 1 1 calc R . .
C23 C 0.15810(19) 0.7701(3) -0.14263(17) 0.0727(11) Uani 1 1 d . . .
H23 H 0.2067 0.7742 -0.1379 0.087 Uiso 1 1 calc R . .
C26 C 0.1272(2) 0.9032(3) -0.1484(2) 0.0948(14) Uani 1 1 d . . .
H26A H 0.1563 0.9798 -0.1454 0.114 Uiso 1 1 calc R . .
H26B H 0.0859 0.9158 -0.1318 0.114 Uiso 1 1 calc R . .
C27 C 0.1267(3) 0.8106(5) -0.2046(3) 0.134(2) Uani 1 1 d . . .
H27A H 0.0849 0.7688 -0.2220 0.161 Uiso 1 1 calc R . .
H27B H 0.1551 0.8326 -0.2356 0.161 Uiso 1 1 calc R . .
N1 N 0.34238(14) 0.2583(3) 0.09382(14) 0.0708(8) Uani 1 1 d . . .
N2 N 0.42353(19) 0.3328(4) -0.0712(2) 0.1257(16) Uani 1 1 d . . .
O1 O 0.22994(9) 0.45814(19) 0.01370(9) 0.0521(5) Uani 1 1 d . . .
O2 O 0.12319(10) 0.5044(2) 0.01544(11) 0.0748(7) Uani 1 1 d . . .
 
loop_
 _atom_site_aniso_label
 _atom_site_aniso_U_11
 _atom_site_aniso_U_22
 _atom_site_aniso_U_33
 _atom_site_aniso_U_23
 _atom_site_aniso_U_13
 _atom_site_aniso_U_12
C1 0.0454(15) 0.0640(17) 0.0430(16) 0.0073(12) 0.0133(12) 0.0126(12)
C2 0.0381(13) 0.0535(15) 0.0368(14) -0.0027(11) 0.0084(11) 0.0019(10)
C3 0.0421(13) 0.0446(14) 0.0338(13) -0.0027(10) 0.0082(10) 0.0025(10)
C4 0.0405(13) 0.0474(14) 0.0368(14) 0.0001(10) 0.0111(10) 0.0044(10)
C5 0.0468(15) 0.0548(16) 0.0476(16) 0.0030(12) 0.0049(12) 0.0071(12)
C6 0.0449(15) 0.0546(17) 0.0552(18) 0.0031(13) 0.0013(13) 0.0075(12)
C7 0.064(2) 0.074(2) 0.080(2) 0.0174(18) 0.0251(18) 0.0273(16)
C8 0.0413(14) 0.0470(14) 0.0385(14) -0.0001(10) 0.0093(11) 0.0021(10)
C9 0.0431(15) 0.0696(18) 0.0456(16) 0.0065(13) 0.0120(12) 0.0027(12)
C10 0.0495(17) 0.075(2) 0.063(2) 0.0050(16) 0.0032(15) -0.0090(14)
C11 0.053(2) 0.114(3) 0.099(3) 0.011(2) -0.001(2) -0.0203(19)
C12 0.052(2) 0.160(4) 0.102(4) 0.018(3) 0.008(2) -0.011(2)
C13 0.061(2) 0.179(5) 0.083(3) 0.017(3) 0.041(2) 0.014(3)
C14 0.0538(19) 0.133(3) 0.061(2) -0.002(2) 0.0229(17) 0.0068(19)
C15 0.0472(15) 0.0536(15) 0.0365(14) -0.0029(11) 0.0119(11) 0.0006(11)
C16 0.0636(19) 0.080(2) 0.0439(17) 0.0085(15) 0.0151(15) -0.0091(15)
C17 0.077(2) 0.117(3) 0.0400(18) 0.0176(18) 0.0121(17) 0.000(2)
C18 0.076(2) 0.118(3) 0.0371(18) -0.0050(18) 0.0031(16) 0.009(2)
C19 0.068(2) 0.078(2) 0.052(2) -0.0145(16) 0.0002(16) -0.0068(16)
C20 0.0575(17) 0.0529(16) 0.0448(16) -0.0030(12) 0.0113(13) -0.0011(12)
C21 0.0511(15) 0.0528(16) 0.0389(15) 0.0009(11) 0.0127(12) 0.0127(11)
C22 0.0545(18) 0.080(2) 0.056(2) 0.0090(16) 0.0200(15) 0.0258(15)
C24 0.050(2) 0.120(3) 0.095(3) 0.015(2) 0.021(2) 0.0043(19)
C25 0.052(2) 0.171(4) 0.072(3) 0.015(3) 0.0016(19) 0.004(2)
C23 0.099(3) 0.0605(19) 0.067(2) 0.0211(16) 0.041(2) 0.0360(17)
C26 0.117(3) 0.051(2) 0.125(4) 0.004(2) 0.044(3) 0.0210(19)
C27 0.179(6) 0.114(4) 0.108(4) 0.039(3) 0.014(4) 0.040(4)
N1 0.0709(18) 0.0696(18) 0.070(2) 0.0189(14) 0.0055(15) 0.0086(13)
N2 0.110(3) 0.130(3) 0.156(4) 0.040(3) 0.078(3) 0.066(2)
O1 0.0475(11) 0.0716(13) 0.0383(11) 0.0105(9) 0.0105(8) 0.0131(9)
O2 0.0591(13) 0.1145(18) 0.0577(14) 0.0272(13) 0.0303(11) 0.0265(12)
 
_geom_special_details
;
 All s.u.'s (except the s.u. in the dihedral angle between two l.s. planes)
 are estimated using the full covariance matrix.  The cell s.u.'s are taken
 into account individually in the estimation of s.u.'s in distances, angles
 and torsion angles; correlations between s.u.'s in cell parameters are only
 used when they are defined by crystal symmetry.  An approximate (isotropic)
 treatment of cell s.u.'s is used for estimating s.u.'s involving l.s. planes.
;
 
loop_
 _geom_bond_atom_site_label_1
 _geom_bond_atom_site_label_2
 _geom_bond_distance
 _geom_bond_site_symmetry_2
 _geom_bond_publ_flag
C1 O2 1.191(3) . ?
C1 O1 1.415(3) . ?
C1 C4 1.464(4) . ?
C2 O1 1.362(3) . ?
C2 C5 1.379(3) . ?
C2 C3 1.447(3) . ?
C3 C8 1.397(3) . ?
C3 C4 1.464(3) . ?
C4 C21 1.360(3) . ?
C5 C7 1.413(4) . ?
C5 C6 1.421(4) . ?
C6 N1 1.143(4) . ?
C7 N2 1.129(4) . ?
C8 C15 1.473(4) . ?
C8 C9 1.478(3) . ?
C9 C14 1.384(4) . ?
C9 C10 1.394(4) . ?
C10 C11 1.381(4) . ?
C11 C12 1.338(6) . ?
C12 C13 1.362(6) . ?
C13 C14 1.414(5) . ?
C15 C16 1.387(4) . ?
C15 C20 1.395(4) . ?
C16 C17 1.372(4) . ?
C17 C18 1.364(5) . ?
C18 C19 1.378(5) . ?
C19 C20 1.374(4) . ?
C21 C23 1.479(4) . ?
C21 C22 1.481(4) . ?
C22 C24 1.486(5) . ?
C22 C25 1.516(5) . ?
C24 C25 1.477(5) . ?
C23 C27 1.434(6) . ?
C23 C26 1.480(4) . ?
C26 C27 1.520(6) . ?
 
loop_
 _geom_angle_atom_site_label_1
 _geom_angle_atom_site_label_2
 _geom_angle_atom_site_label_3
 _geom_angle
 _geom_angle_site_symmetry_1
 _geom_angle_site_symmetry_3
 _geom_angle_publ_flag
O2 C1 O1 117.2(2) . . ?
O2 C1 C4 135.5(3) . . ?
O1 C1 C4 107.0(2) . . ?
O1 C2 C5 113.0(2) . . ?
O1 C2 C3 110.1(2) . . ?
C5 C2 C3 136.1(2) . . ?
C8 C3 C2 126.4(2) . . ?
C8 C3 C4 127.4(2) . . ?
C2 C3 C4 105.7(2) . . ?
C21 C4 C3 129.6(2) . . ?
C21 C4 C1 121.5(2) . . ?
C3 C4 C1 106.7(2) . . ?
C2 C5 C7 126.9(3) . . ?
C2 C5 C6 118.4(2) . . ?
C7 C5 C6 114.4(2) . . ?
N1 C6 C5 177.8(3) . . ?
N2 C7 C5 172.9(4) . . ?
C3 C8 C15 121.3(2) . . ?
C3 C8 C9 120.3(2) . . ?
C15 C8 C9 118.4(2) . . ?
C14 C9 C10 118.5(3) . . ?
C14 C9 C8 121.6(3) . . ?
C10 C9 C8 119.7(3) . . ?
C11 C10 C9 120.5(3) . . ?
C12 C11 C10 120.8(4) . . ?
C11 C12 C13 120.7(4) . . ?
C12 C13 C14 120.2(4) . . ?
C9 C14 C13 119.2(4) . . ?
C16 C15 C20 117.4(3) . . ?
C16 C15 C8 122.1(2) . . ?
C20 C15 C8 120.4(2) . . ?
C17 C16 C15 121.7(3) . . ?
C18 C17 C16 120.1(3) . . ?
C17 C18 C19 119.5(3) . . ?
C20 C19 C18 120.8(3) . . ?
C19 C20 C15 120.4(3) . . ?
C4 C21 C23 121.0(3) . . ?
C4 C21 C22 122.7(2) . . ?
C23 C21 C22 116.3(3) . . ?
C21 C22 C24 122.9(3) . . ?
C21 C22 C25 116.5(3) . . ?
C24 C22 C25 58.9(3) . . ?
C25 C24 C22 61.5(2) . . ?
C24 C25 C22 59.5(2) . . ?
C27 C23 C21 125.9(4) . . ?
C27 C23 C26 62.8(3) . . ?
C21 C23 C26 122.4(3) . . ?
C23 C26 C27 57.1(2) . . ?
C23 C27 C26 60.1(3) . . ?
C2 O1 C1 110.1(2) . . ?
 
loop_
 _geom_torsion_atom_site_label_1
 _geom_torsion_atom_site_label_2
 _geom_torsion_atom_site_label_3
 _geom_torsion_atom_site_label_4
 _geom_torsion
 _geom_torsion_site_symmetry_1
 _geom_torsion_site_symmetry_2
 _geom_torsion_site_symmetry_3
 _geom_torsion_site_symmetry_4
 _geom_torsion_publ_flag
O1 C2 C3 C8 -175.4(2) . . . . ?
C5 C2 C3 C8 -6.7(5) . . . . ?
O1 C2 C3 C4 -2.8(3) . . . . ?
C5 C2 C3 C4 165.9(3) . . . . ?
C8 C3 C4 C21 -25.9(4) . . . . ?
C2 C3 C4 C21 161.5(3) . . . . ?
C8 C3 C4 C1 171.0(3) . . . . ?
C2 C3 C4 C1 -1.5(3) . . . . ?
O2 C1 C4 C21 14.3(5) . . . . ?
O1 C1 C4 C21 -159.7(2) . . . . ?
O2 C1 C4 C3 179.0(4) . . . . ?
O1 C1 C4 C3 5.0(3) . . . . ?
O1 C2 C5 C7 170.2(3) . . . . ?
C3 C2 C5 C7 1.7(6) . . . . ?
O1 C2 C5 C6 -2.3(4) . . . . ?
C3 C2 C5 C6 -170.7(3) . . . . ?
C2 C5 C6 N1 177(100) . . . . ?
C7 C5 C6 N1 4(9) . . . . ?
C2 C5 C7 N2 -157(4) . . . . ?
C6 C5 C7 N2 16(4) . . . . ?
C2 C3 C8 C15 140.7(3) . . . . ?
C4 C3 C8 C15 -30.3(4) . . . . ?
C2 C3 C8 C9 -40.3(4) . . . . ?
C4 C3 C8 C9 148.6(3) . . . . ?
C3 C8 C9 C14 145.9(3) . . . . ?
C15 C8 C9 C14 -35.1(4) . . . . ?
C3 C8 C9 C10 -39.0(4) . . . . ?
C15 C8 C9 C10 140.0(3) . . . . ?
C14 C9 C10 C11 -1.3(5) . . . . ?
C8 C9 C10 C11 -176.6(3) . . . . ?
C9 C10 C11 C12 1.3(6) . . . . ?
C10 C11 C12 C13 -0.9(7) . . . . ?
C11 C12 C13 C14 0.4(8) . . . . ?
C10 C9 C14 C13 0.9(5) . . . . ?
C8 C9 C14 C13 176.1(3) . . . . ?
C12 C13 C14 C9 -0.4(7) . . . . ?
C3 C8 C15 C16 148.4(3) . . . . ?
C9 C8 C15 C16 -30.6(4) . . . . ?
C3 C8 C15 C20 -35.1(4) . . . . ?
C9 C8 C15 C20 145.9(3) . . . . ?
C20 C15 C16 C17 0.7(5) . . . . ?
C8 C15 C16 C17 177.3(3) . . . . ?
C15 C16 C17 C18 -0.8(5) . . . . ?
C16 C17 C18 C19 0.6(6) . . . . ?
C17 C18 C19 C20 -0.2(5) . . . . ?
C18 C19 C20 C15 0.1(5) . . . . ?
C16 C15 C20 C19 -0.4(4) . . . . ?
C8 C15 C20 C19 -177.0(3) . . . . ?
C3 C4 C21 C23 -12.0(4) . . . . ?
C1 C4 C21 C23 148.9(3) . . . . ?
C3 C4 C21 C22 169.8(3) . . . . ?
C1 C4 C21 C22 -29.3(4) . . . . ?
C4 C21 C22 C24 -35.6(5) . . . . ?
C23 C21 C22 C24 146.2(3) . . . . ?
C4 C21 C22 C25 -104.2(4) . . . . ?
C23 C21 C22 C25 77.5(4) . . . . ?
C21 C22 C24 C25 -103.3(4) . . . . ?
C21 C22 C25 C24 114.2(3) . . . . ?
C4 C21 C23 C27 133.3(4) . . . . ?
C22 C21 C23 C27 -48.4(5) . . . . ?
C4 C21 C23 C26 -148.7(4) . . . . ?
C22 C21 C23 C26 29.6(5) . . . . ?
C21 C23 C26 C27 -117.1(5) . . . . ?
C21 C23 C27 C26 111.8(4) . . . . ?
C5 C2 O1 C1 -165.3(2) . . . . ?
C3 C2 O1 C1 6.1(3) . . . . ?
O2 C1 O1 C2 177.8(3) . . . . ?
C4 C1 O1 C2 -6.9(3) . . . . ?
 
_diffrn_measured_fraction_theta_max    0.878
_diffrn_reflns_theta_full              29.92
_diffrn_measured_fraction_theta_full   0.878
_refine_diff_density_max    0.715
_refine_diff_density_min   -0.195
_refine_diff_density_rms    0.042
